# Supplementary material for: Inhaled nitric oxide and cognition in pediatric severe malaria: A randomized double-blind placebo controlled trial
Source: PLoS One. 2018 Jan 25;13(1):e0191550. doi: 10.1371/journal.pone.0191550 (PMC5784958; doi:10.1371/journal.pone.0191550)
Supplement: S1 File — (XLS) [file pone.0191550.s001.xls]

## Sheet: Codebook
Variable name	Label	Details	Notes
studyid	Study ID	As written
Group	Treatment group	As written
Ageenrollment	Age at enrollment in years	Derived (date of enrollment- date of birth)
Agetesting	Age in years at testing	Derived (date of neurocognitive testing- date of birth)
Male	1=male 0=female	Admission
TotalSES	Socioeconomic score	Neurocognitive testing
MotherEducation	Level of education Mother	Neurocognitive testing
FatherEducation	Level of education Father	Neurocognitive testing
Inschool	Child in school	Neurocognitive testing
Weight_adm	Weight kg	Admission
Length_adm	Length cm	Admission
waz	weight for age z score	Admission
feverdurationdays_adm	history of fever duration (days)	Admission
fever_adm	Fever	Admission
cough_adm	Cough	Admission
unabletositstand_adm	Unable to sit/stand	Admission
unabletodrinkbreastfeed_adm	Unable to drink/breastfeed	Admission
BCS_adm	BCS Admission	Admission
alteredconsciousness_adm	Altered consciousness	Admission
coma_adm	Coma admission (BCS<3)	Admission
deepbreathing_adm	Deep breathing	Admission
convulsions_adm	Convulsions	Admission
jaundice_adm	Jaundice	Admission
shock_adm	Shock	Admission
CRT_adm	Cap refill time	Admission
cerebral_criteria_adm	Meets criteria for cerebral malaria**	Admission
passingteacolouredurine_adm_clea	Passing tea coloured urine	Admission
anemiaonadmission	anemia on admission	Admission
LODS	LOD Score	Admission
SeverityCriteria	Coma, respiratory distress, convlusions, prostration, hypoglycemia, hyperlactate	Admission
Temp_adm	Temperature C	Admission
BPsystolic_adm	BP Systolic mmHg	Admission
BPdiastolic_adm	BP Diastolic mmHg	Admission
Resprate_adm	Respiratory Rate bpm	Admission
Pulse_adm	Pulse rate	Admission
pretreatmentantibiotics_adm	pretreatment antibiotics	Admission
pretreatmentantimalarials_adm	pretreatment antimalarials	Admission
Hb	Hb (Jinja lab)	Admission
wbc_cbc	WBC from CBC testing	Admission
plt_cbc	PLT from CBC testing	Admission
glucose	glucose (glucometer)	Admission
lactate	Lactate, 1st measure (day 1)	Admission
parasit0	parasitemia, 1st measure (day 1)	Admission
Creatinine1umolL	D1 Creatinine iSTAT	Admission
BEecf	BEecf iSTAT	Admission
HCO3	HCO3 iSTAT	Admission
lactate_12h	Lactate, at 12 hours	Follow up lab testing
dev_teaurine	develop tea urine	Complication
dev_sevanemia	develop severe anemia	Complication
convulsions6hafteradmission	convulsions >6h after admission	Cotreatment
antibioticceftriaxone	antibiotic - ceftriaxone cotreatment	Cotreatment
antibioticmetronidazole	antibiotic - metronidazole cotreatment	Cotreatment
antibioticother	antibiotic - other cotreatment	Cotreatment
anticonvulsantdiazepam	anticonvulsant - diazepam cotreatment	Cotreatment
anticonvulsantphenobarbitone	anticonvulsant - phenobarbitone cotreatment	Cotreatment
anyanticonvulsant	diazepam or phenobarbitone cotreatment	Cotreatment
antipyreticparacetamol	antipyretic - paracetamol cotreatment	Cotreatment
antipyreticdiclofenac	antipyretic - diclofenac cotreatment	Cotreatment
transfusion	transfusion	Cotreatment
timetofirstfeedh	time to first feed (hours)	Recovery time
timefeverresoluationh	time to fever resolution (hours)	Recovery time
timetobcs5h	time to bcs 5 (hours)	Recovery time
timetofirstsith	time to first sit (hours)	Recovery time
durationadmissionh	Duration of hospitalization (hours)	Recovery time
permdiscont_aki	Acute kidney injury	Serum creatinine >1.5 × upper limit of normal (children age 1–2) or >2.0 × upper limit of normal (age 2–10) AND an abrupt (within 48 h) reduction in kidney function: (1) an absolute increase in serum creatinine of ≥26.4 μmol/l; or (2) a percentage increase in serum creatinine of ≥50 %.
Receivedgasuntilwell72	Received gas full duration (72 hours or until well)	SAE requiring discontinuation of study gas
neurodis	Neurodisability on discharge	Discharge exam
neurodetail	Details of neurodisability	As written
time_6m_testing_day	Number of days to 6 month testing	Derived from date of enrolment and date of testing
fin_imp	Fine motor impairment	Derived (1= z score <-2SD)
gross_imp	Gross motor impairment	Derived (1= z score <-2SD)
vis_imp	Visual reception impairment	Derived (1= z score <-2SD)
recep_imp	Receptive language impairment	Derived (1= z score <-2SD)
expre_imp	Expressive language impairment	Derived (1= z score <-2SD)
mull_imp	Mullen impairment	Derived (1= z score <-2SD)
coat_imp	coat impairment	Derived (1= z score <-2SD)
ecvt_imp	attention impairment	Derived (1= z score <-2SD)
gec_imp	Global executive composite impairment	Derived (1= z score <-2SD)
any_cogimp	Any cogntiive impairment	Derived (Impairment in fine motor, gross motor, visual reception, receptive language, expressive language, coat, attention, global executive composite)
neurocogimp	Neurocognitive impairment (neurodisability or cognitive impairment)	Derived
tworormoredomainimp	Two or more cognitive domains impaired	Derived
nocogdomainimp	Number of cognitive domains impaired	Derived
gecz	Global executive composite z score	Age adjusted z score
zecvt0	Early childhood vigilence test z score	Age adjusted z score
zcoatsc0	Associaiative memory z score	Age adjusted z score
zmelc0	Early learning composite z score	Age adjusted z score
zgm0	Gross motor z score	Age adjusted z score
zfm0	Fine motor z score	Age adjusted z score
zvr0	Visual reception z score	Age adjusted z score
zrl0	Receptive language z score	Age adjusted z score
zel0	Expressive language z score	Age adjusted z score

## Sheet: Data
studyid	Group	Ageenrollment	Agetesting	Male	TotalSES	MotherEducation	FatherEducation	Inschool	Weight_adm	Length_adm	waz	feverdurationdays_adm	fever_adm	cough_adm	unabletositstand_adm	unabletodrinkbreastfeed_adm	BCS_adm	alteredconsciousness_adm	coma_adm	deepbreathing_adm	convulsions_adm	jaundice_adm	shock_adm	CRT_adm	cerebral_criteria_adm	passingteacolouredurine_adm_clea	anemiaonadmission	LODS	SeverityCriteria	Temp_adm	BPsystolic_adm	BPdiastolic_adm	Resprate_adm	Pulse_adm	pretreatmentantibiotics_adm	pretreatmentantimalarials_adm	Hb	wbc_cbc	plt_cbc	glucose	lactate	parasit0	Creatinine1umolL	BEecf	HCO3	lactate_12h	dev_teaurine	dev_sevanemia	convulsions6hafteradmission
1	Placebo group	1.11233	1.67	Male	10	Primary 6 or lower	Secondary or Higher	0	9.4	84	-0.52	2	Yes	Yes	No	No	5	No	No	No	Yes	No	No	<2 sec	No	No	No	0	1	38.6	110	40	52	88		No	6.5	7.7	46	7.3	2	51200	30	-28	4.5	5	no	no	No
3	Nitric Oxide group	3.20822	3.76	Male	8	Primary 6 or lower	Primary 6 or lower	1	12	97	-1.7	3	Yes	Yes	Yes	No	2	Yes	Yes	No	Yes	No	No	>3 sec	Yes	No	No	2	4	38.8	110	60	43	125		Yes	6.5	11.4	123	6.9	1.8	14200	42	-3	20.1	1.2	no	no	No
5	Placebo group	2.47671	3.03	Female	9	Primary 6 or lower	Primary 6 or lower	0	11	86	-1.13	1	Yes	Yes	Yes	No	1	Yes	Yes	No	Yes	No	No	<2 sec	Yes	No	No	2	3	37.2	120	70	36	136		No	8.4	11.7	11	5.3	2.3	40800	38	-3	21.5		no	no	Yes
6	Nitric Oxide group	1.34247	1.89	Male	9	Primary 6 or lower	Secondary or Higher	0	10	75	-0.48	1	Yes	Yes	No	Yes	2	Yes	Yes	No	Yes	Yes	No	<2 sec	No	No	Yes	1	4	38.6	110	60	100	130		No	3.8	7.5	61	4.7	3.3	58000	19	-5	17.9	2.1	no	not applicable, present at admission	No
7	Nitric Oxide group	1.85205	2.38	Male	13	Primary 7	Primary 6 or lower	0	11	83	-0.61	1	Yes	No	Yes	Yes	3	Yes	No	Yes	Yes	No	No	<2 sec	No	Yes	Yes	2	5	36.9	130	50	80	180	No	Yes	4	12.4	23	3.7	3.1	89600	169	-8	18	1.9	not applicable, present at admission	not applicable, present at admission	No
10	Placebo group	0.854795	1.27	Male	9	Primary 6 or lower	Primary 6 or lower	0	10	70	0.74	3	Yes	Yes	Yes	Yes	4	Yes	No	No	Yes	No	No	<2 sec	No	No	No	1	5	37.8	110	70	100	180	No	Yes		18.2	16	8.1	17.3	840	44	-7	17.3		no	no	No
12	Placebo group	1.16164	1.63	Female	7	Secondary or Higher	Secondary or Higher	0	7.1		-2.33	3	Yes	No	Yes	Yes	2	Yes	Yes	Yes	No	No	No	<2 sec	Yes	No	Yes	3	5	37	120	60	50	120	No	No	4.5	18	28	7	7.9	60800	18			1.3	no	not applicable, present at admission	No
13	Placebo group	2.37534	2.86	Female	8	Primary 7	Primary 7	0	13	90	0.37	4	Yes	Yes	Yes	Yes	3	Yes	No	Yes	Yes	No	No	<2 sec	No	No	No	2	4	36.1	100	40	32	126	No	No	6.8	4.9	60	6.4	2.4	6080	25	-6	18.5	2.2	no	no	No
17	Nitric Oxide group	1.70959	2.17	Female	11	Secondary or Higher	Secondary or Higher	0	9	70	-1.48	3	Yes	Yes	Yes	Yes	2	Yes	Yes	Yes	Yes	No	No	<2 sec	Yes	No	No	3	6	38.3	130	60	66	216	No	No	6.5	25.9	55	6.4	5.7	112640	36	-15	11.1	2.5	no	yes	No
18	Nitric Oxide group	3.39726	3.91	Female	9	Primary 6 or lower	Primary 7	0	12	82	-1.6	1	Yes	No	Yes	Yes	3	Yes	No	Yes	Yes	No	No	<2 sec	No	No	No	2	3	36.3	100	60	32	124	No	No	11.8	22.7	180	7.5	1.7	50080	24	-12	14.4	0.9	no	no	No
19	Placebo group	1.9589	2.41	Male	8	Secondary or Higher	Secondary or Higher	0	11	83	-0.8	3	Yes	No	Yes	Yes	3	Yes	No	Yes	Yes	No	No	>3 sec	No	No	Yes	2	4	39.1	110	60	42	180	No	Yes	4.8	11.6	52	10.2	3.9	23200	29	-3	21.3	1.3	no	not applicable, present at admission	Yes
21	Placebo group	1.90685	2.39	Male	6	Primary 6 or lower	Primary 6 or lower	0	8	128	-3.48	4	Yes	No	Yes	No	4	No	No	No	Yes	Yes	No	>3 sec	No	No	Yes	1	4	36.3	80	50	42	142	No	No	3.1	16.6	65	6.3	2.6	0	29	-5	20.8	1.1	no	not applicable, present at admission	No
23	Placebo group	1.92877	2.44	Male	9	Primary 6 or lower	Primary 7	0	10	78	-1.59	3	Yes	Yes	Yes	Yes	4	Yes	No	No	Yes	No	No	2-3 sec	No	No	Yes	1	3	37	100	50	46	141	No	Yes	4.1	22.6	117	6.1	4.1	103040	19	-17	12.4	1.3	no	not applicable, present at admission	No
24	Placebo group	1.67945	2.18	Female	7	Not known	Secondary or Higher	0	10	74	-0.54	3	Yes	Yes	Yes	Yes	3	Yes	No	No	Yes	No	No	2-3 sec	No	No	Yes	1	3	39	140	70	54	175	No	No	3	12.3	81	9.4	4	54760	18	-14	14.8	1.9	no	not applicable, present at admission	No
27	Placebo group	2.19452	2.71	Male	9	Primary 6 or lower	Primary 6 or lower	0	12	89	-0.43	3	Yes	Yes	Yes	Yes	3	Yes	No	No	Yes	No	No	2-3 sec	No	No	Yes	1	3	38	160	80	68	170	No	No	5.3	14	100	7.1	5.1	236800	29	-7	17.2	0.9	no	not applicable, present at admission	No
31	Nitric Oxide group	3.26849	3.75	Male	7	Primary 7	Primary 6 or lower	0	13	92	-1.11	7	Yes	No	Yes	Yes	2	Yes	Yes	No	Yes	No	No	2-3 sec	No	No	No	2	4	36.5	100	60	30	128	Yes	Yes	5.8	8.1	233	7.4	2	240	38	-3	21.4		no	yes	No
32	Nitric Oxide group	2.67671	3.15	Male	10	Secondary or Higher	Secondary or Higher	0	16	94	1.31	2	Yes	Yes	Yes	Yes	2	Yes	Yes	No	No	No	No	2-3 sec	Yes	No	Yes	2	4	36.2	140	70	56	162	Yes	No	3.2	31.5	199	10.3	4.6	0	40	-14	10.6	1.9	no	not applicable, present at admission	No
33	Nitric Oxide group	3.75068	4.25	Female	14	Primary 7	Secondary or Higher	0	16	95	0.22	3	Yes	Yes	Yes	Yes	2	Yes	Yes	No	Yes	No	No	<2 sec	No	No	Yes	2	6	38.8	110	80	46	154	No	No	4.7	7.7	35	9.6	10.2	400	45	-13	12.4		no	not applicable, present at admission	No
36	Nitric Oxide group	0.99726	1.49	Male	12	Secondary or Higher	Secondary or Higher	0	9	67	-0.63	3	Yes	No	Yes	Yes	2	Yes	Yes	Yes	Yes	No	No	2-3 sec	Yes	No	Yes	3	5	38.8	120	40	44	204	Yes	No	5.5			6.8	4	43636	46	-10	19	1.6	no	not applicable, present at admission	No
37	Nitric Oxide group	1.56438	2.13	Male	8	Not known	Secondary or Higher	0	8	60	-2.92	2	Yes	Yes	Yes	Yes	2	Yes	Yes	Yes	Yes	No	No	<2 sec	Yes	No	Yes	3	7	37.8	130	70	62	190	No	Yes	2	42.1	94	6.7	5.4	37200	30	-10	14.6		no	not applicable, present at admission	No
38	Placebo group	3.69863	4.22	Female	7	Not known	Secondary or Higher	0	15		-0.2	2	Yes	No	Yes	Yes	4	Yes	No	Yes	Yes	No	No	<2 sec	No	No	No	2	4	36.7	110	60	38	125	Yes	Yes	6.4	8.8	76	7.4	1.7	189440	28	-5	19.7	1	no	yes	No
39	Placebo group	2.1589	2.64	Female	10	Not known	Primary 7	0	9	76	-2.32	1	Yes	Yes	Yes	Yes	2	Yes	Yes	Yes	Yes	No	No	<2 sec	Yes	No	Yes	3	6	38.1	110	60	28	110	Yes	No	2.5			6.5	9.5					6.8	no	not applicable, present at admission	No
41	Nitric Oxide group	1.95616	2.6	Male	10	Primary 6 or lower	Primary 7	0	9	76	-2.56	4	Yes	Yes	Yes	Yes	3	Yes	No	Yes	Yes	No	No	<2 sec	No	No	Yes	2	4	37.5	110	60	52	148	Yes	No	3.7	24.1	297	3.4	2.1	33600				0.9	no	no	No
42	Placebo group	3.13425	3.61	Male	7	Primary 6 or lower	Primary 7	0	13	89	-0.96	4	Yes	Yes	Yes	No	3	Yes	No	No	Yes	No	No	<2 sec	No	No	No	1	2	35.5	120	80	28	138	Yes	Yes	7.2	12.8	71	6.7	1.5	119760	28	-12	15.6	0.9	no	no	No
43	Placebo group	4.16164	4.65	Female	8	Primary 6 or lower	Secondary or Higher	0	16		-0.18	5	Yes	Yes	Yes	Yes	2	Yes	Yes	No	Yes	No	Yes	<2 sec	Yes	No	Yes	2	5	39	120	70	50	161	Yes	Yes	2.8	33.4	117	5.3	2.8	72480	18	-21	10.6	1.8	no	not applicable, present at admission	No
45	Nitric Oxide group	1.3726	1.88	Male	10	Primary 6 or lower	Primary 7	0	10	77	-0.54	1	Yes	No	Yes	Yes	1	Yes	Yes	No	Yes	No	No	<2 sec	Yes	No	Yes	2	5	38	100	50	45	190	Yes	Yes	3.5	16	5	7.1	2.6	480	32	-5	19.5	2.3	no	not applicable, present at admission	Yes
46	Placebo group	1.77808	2.26	Female	8	Secondary or Higher	Secondary or Higher	0	10	83	-0.72	4	Yes	Yes	Yes	Yes	3	Yes	No	No	Yes	No	No	<2 sec	No	No	Yes	1	2	39	120	60	60	143	No	Yes	5.2	9.7	42	4.7	2.2	54560	28	-6	17.8	2.4	yes	not applicable, present at admission	No
47	Nitric Oxide group	1.3726	1.87	Female	12	Primary 6 or lower	Secondary or Higher	0	9	74	-0.79	3	Yes	No	Yes	Yes	3	Yes	No	No	Yes	No	No	<2 sec	No	No	Yes	1	4	37	110	50	30	153	No	No	2.6	22.1	19	5.9	4	14200	24	-12	17.7	1.6	no	not applicable, present at admission	No
48	Nitric Oxide group	2.60822	3.11	Female	12	Secondary or Higher	Secondary or Higher	0	13	84	0.03	1	Yes	Yes	Yes	Yes	2	Yes	Yes	No	Yes	No	No	<2 sec	Yes	No	No	2	6	39	150	70	80	196	No	Yes	8.7	7.3	3	6.4	6.3	366000	31	-8	17	1.5	no	no	Yes
50	Nitric Oxide group	0.99726	1.5	Female	10	Primary 6 or lower	Primary 7	0	8	67	-1.7	4	Yes	Yes	Yes	Yes	2	No	Yes	Yes	Yes	No	No	<2 sec	Yes	No	Yes	3	5	37	110	50	78	152	Yes	Yes	4.6	12.5	21	7.7	3.2	124480	30			5.7	no	not applicable, present at admission	Yes
51	Nitric Oxide group	2.53151	3.03	Male	8	Secondary or Higher	Primary 7	0	13	83	-0.23	5	Yes	No	Yes	Yes	3	Yes	No	No	Yes	No	No	<2 sec	No	No	Yes	1	5	38.4	150	50	36	186	Yes	Yes	4.8	5.9	65	8.5	6.4	16680	24	-9	15.8	2.7	no	not applicable, present at admission	Yes
52	Placebo group	1.03288	1.54	Female	11	Primary 6 or lower	Secondary or Higher	0	10	69	0.82	3	Yes	Yes	Yes	Yes	2	Yes	Yes	No	Yes	No	No	<2 sec	Yes	Yes	Yes	2	5	37	140	70	38	180	Yes	Yes	4.2	27.1	64	9.5	3.9	28120	21	-4	21.4	2.1	not applicable, present at admission	not applicable, present at admission	Yes
53	Nitric Oxide group	2.02466	2.57	Male	11	Primary 6 or lower	Secondary or Higher	0	14	86	1.2	5	Yes	No	Yes	Yes	0	Yes	Yes	Yes	Yes	No	No	<2 sec	Yes	Yes	No	3	5	37.1	120	70	34	160	No	No	7	11.2	14	7.2	1.2	800	19	-11	19.8	3.1	no	no	No
55	Placebo group	1.3863	1.92	Female	9	Primary 7	Primary 7	0	8	68	-1.82	2	Yes	No	Yes	Yes	2	Yes	Yes	No	Yes	No	No	<2 sec	Yes	No	Yes	2	5	40.8	160	80	46	173	No	Yes	3.1	19.6	79	9.8	2.31	8720	28	-13	11.5	1.6	no	not applicable, present at admission	Yes
57	Placebo group	1.63562	2.13	Female	9	Secondary or Higher	Secondary or Higher	0	9	70	-1.33	5	Yes	Yes	Yes	Yes	4	Yes	No	No	Yes	No	No	<2 sec	No	No	Yes	1	4	37.2	100	60	52	164	No	Yes	2.8	5.1	60	8.1	15.1	1520	18	-15	11.5	3.5	no	not applicable, present at admission	No
58	Placebo group	3.58356	4.1	Male	9	Secondary or Higher	Secondary or Higher	0	13	90	-1.43	2	Yes	Yes	Yes	Yes	2	Yes	Yes	No	Yes	No	No	<2 sec	Yes	No	Yes	2	5	39	110	60	50	154	Yes	Yes	2.8	9.8	81	5.5	3.3	7360	23	-5	18.6	1.8	no	not applicable, present at admission	No
61	Placebo group	2.13973	2.59	Male	10	Primary 7	Secondary or Higher	0	11	90	-1.1	7	Yes	Yes	Yes	Yes	3	Yes	No	No	No	No	No	<2 sec	No	No	Yes	1	2	37	100	60	56	162	Yes	Yes	3.4	8.6	10	4.9	3.6	720	36	-7	17.7	1.9	no	not applicable, present at admission	No
62	Nitric Oxide group	1.1589	1.61	Male	13	Secondary or Higher	Primary 7	0	10	73	-0.07	7	Yes	Yes	Yes	Yes	2	Yes	Yes	Yes	Yes	No	No	<2 sec	Yes	No	No	3	4	40	120	70	76	164	Yes	No	5.4	18.2	42	8	2.1	40280	29	-6	19.4	9.9	no	yes	No
64	Nitric Oxide group	1.10137	1.57	Male	7	Not known	Secondary or Higher	0	8	71	-1.95	14	Yes	Yes	Yes	Yes	2	Yes	Yes	No	No	No	No	<2 sec	Yes	No	Yes	2	3	39	120	55	52	175	Yes	No	2.4	15	51	4.2	3.3	100800	28	-9	16.5	1.5	no	not applicable, present at admission	No
67	Nitric Oxide group	2.11507	2.62	Male	9	Secondary or Higher	Primary 6 or lower	0	10	83	-1.89	4	Yes	Yes	No	No	4	No	No	Yes	No	No	No	<2 sec	No	No	No	1	2	37	90	40	44	173		Yes	5.8	7.5	67	10.6	6	152160	35	-5	18.9	5.9	no	yes	No
72	Nitric Oxide group	2.07671	2.63	Male	7	Not known	Primary 6 or lower	0	13	76	0.46	2	Yes	No	Yes	Yes	3	Yes	No	No	Yes	No	No	<2 sec	No	No	No	1	3	37	90	70	24	109	No	Yes	5.8	7.8	31	4.6	2.3	3080	38			2.9	no	no	No
73	Placebo group	1.1863	1.68	Male	8	Not known	Primary 6 or lower	0	8	63	-2.15	3	Yes	Yes	Yes	No	2	Yes	Yes	Yes	Yes	Yes	No	<2 sec	Yes	No	Yes	3	7	39.8	120	60	68	180	No	Yes	3	27.9	78	4.9	4.1	120	40	-3	21.1	3.5	no	not applicable, present at admission	No
74	Placebo group	2.97534	3.47	Female	9	Primary 7	Secondary or Higher	0	15	97	0.64	3	Yes	No	Yes	No	4	Yes	No	No	Yes	No	No	<2 sec	No	No	Yes	1	3	39	120	80	40	179	No	Yes	4.8	5.8	34	6.9	1.9	142840	35	-2	20.1		no	not applicable, present at admission	No
75	Placebo group	2.54521	3.04	Female	7	Secondary or Higher	Primary 6 or lower	0	11	80	-1.24	2	Yes	Yes	Yes	Yes	2	Yes	Yes	No	Yes	No	No	<2 sec	No	No	No	2	5	38.3	140	60	40	161	Yes	No	6.8	21.4	142	6.9	1.8	15920	31	-4	20.7	1.3	no	yes	Yes
76	Nitric Oxide group	1.34795	2.08	Female	9	Primary 6 or lower	Secondary or Higher	0	12		1.57	3	Yes	Yes	Yes	Yes	2	Yes	Yes	Yes	Yes	No	No	<2 sec	Yes	No	Yes	3	6	39.2	110	50	42	185	Yes	No	3			8.7	7.9	15320	22	-11	12.2	2.9	no	not applicable, present at admission	No
77	Nitric Oxide group	2.79452	3.31	Male	7	Not known	Primary 6 or lower	0	12	88	-1.24	3	Yes	Yes	Yes	Yes	2	Yes	Yes	Yes	Yes	No	No	<2 sec	No	No	Yes	3	7	36.9	110	70	50	132	No	No	3	30.6	114	9.2	6.8	18880	105	-12	11.7	2.4	no	not applicable, present at admission	Yes
78	Placebo group	1.06575	1.59	Female	9	Primary 7	Secondary or Higher	0	8		-1.08	3	Yes	Yes	Yes	Yes	2	Yes	Yes	Yes	No	No	No	<2 sec	No	No	Yes	3	5	37.6	100	60	60	130	Yes	No	4.4	12.4	34	7.5	3	30800	22	-5	18.5	1.9	no	not applicable, present at admission	No
79	Nitric Oxide group	1.36712	1.9	Male	10	Primary 6 or lower	Not known	0	8	65	-1.78	7	Yes	Yes	Yes	Yes	1	Yes	Yes	No	Yes	No	No	<2 sec	Yes	No	Yes	2	4	39	110	70	48	90	Yes	Yes	3.5	7.9	50	6.5	1.6	71000	18	-2	20.6	3.4	no	not applicable, present at admission	No
80	Nitric Oxide group	2.1589	2.69	Female	9	Primary 7	Secondary or Higher	0	11	75	-0.62	3	Yes	No	Yes	Yes	2	Yes	Yes	Yes	Yes	No	No	<2 sec	Yes	No	No	3	4	39.3	100	70	50	168	No	Yes	6	5.9	57	6.7	4.6	101080	25	-8	16.8	1	no	yes	No
81	Placebo group	1.21644	1.76	Male	7	Not known	Primary 6 or lower	0	8	68	-2.22	2	Yes	Yes	Yes	Yes	1	Yes	Yes	Yes	No	No	No	<2 sec	No	No	Yes	3	6	37.7	120	60	62	160	No	No	4	32.7	326	9.9	18.2	33000	73	-22	5	3.3	no	not applicable, present at admission	No
83	Nitric Oxide group	2.94247	3.49	Male	9	Secondary or Higher	Secondary or Higher	1	12	85	-1.41	1	Yes	No	Yes	Yes	2	Yes	Yes	Yes	No	No	No	<2 sec	No	No	Yes	3	6	38	110	55	56	134	No	No	2.8	21.5	213	19	7.2	2720	35				no	not applicable, present at admission	Yes
84	Nitric Oxide group	1.74247	2.3	Male	9	Primary 6 or lower	Secondary or Higher	0	11	72	-0.42	7	Yes	Yes	Yes	Yes	2	Yes	Yes	Yes	Yes	No	No	<2 sec	Yes	No	No	3	4	37.9	100	70	64	173	Yes	Yes	6.8			5.3	0.9	2200	27			6.8	no	no	No
85	Placebo group	4.19726	4.75	Male	7	Primary 6 or lower	Primary 6 or lower	0	12	81	-2.63	3	Yes	Yes	Yes	Yes	0	Yes	Yes	Yes	Yes	Yes	Yes	2-3 sec	Yes	Yes	Yes	3	9	37.6	160	50	82	162	Yes	Yes	3			3.1	11.6	72320	35			2.5	not applicable, present at admission	not applicable, present at admission	No
86	Nitric Oxide group	4.40274	4.97	Male	12	Secondary or Higher	Secondary or Higher	1	17	108	-0.07	7	Yes	Yes	Yes	Yes	3	Yes	No	No	Yes	No	Yes	<2 sec	No	No	Yes	1	6	38.2	110	70	68	173	Yes	Yes	4			7.1	5.5	109040	44			2.2	no	not applicable, present at admission	No
87	Placebo group	2.43562	3.03	Male	10	Primary 7	Secondary or Higher	0	14	92	0.53	1	Yes	No	Yes	Yes	1	Yes	Yes	Yes	Yes	No	No	<2 sec	Yes	No	No	3	5	36.7	110	70	39	142	No	No	6.8			6.1	1.4	11760	47			2.8	no	no	No
88	Placebo group	1	1.59	Female	9	Secondary or Higher	Secondary or Higher	0	7	67	-2.05	3	Yes	Yes	Yes	Yes	1	Yes	Yes	Yes	Yes	No	No	2-3 sec	No	No	Yes	3	7	38.7	90	40	80	180	No	Yes	2	44.5	162	10.1	8.6	33640	51			4.5	no	not applicable, present at admission	No
89	Placebo group	1.54521	2.12	Female	10	Primary 7	Secondary or Higher	0	12	71	1.18	7	Yes	No	Yes	Yes	0	Yes	Yes	Yes	No	No	Yes	>3 sec	No	No	Yes	3	7	35.7	70	40	88	172	Yes	Yes	2.8	34.2	273	8.9	6.8	23000	35			2.3	no	not applicable, present at admission	No
90	Placebo group	1.41096	2.04	Female	10	Not known	Not known	0	8	71	-1.87	7	Yes	Yes	Yes	Yes	2	Yes	Yes	Yes	Yes	No	No	<2 sec	Yes	No	Yes	3	6	38.4	120	80	64	160	Yes	Yes	3	18.7	155	5.6	8	78000	18			3.4	no	not applicable, present at admission	No
92	Nitric Oxide group	1.55342	2.18	Female	11	Primary 6 or lower	Secondary or Higher	0	11	69	0.48	2	Yes	Yes	Yes	Yes	3	Yes	No	Yes	Yes	Yes	No	<2 sec	No	Yes	Yes	2	6	39.5	100	50	73	167	Yes	Yes	4.4	19	59	5.8	3.6	10920	33			1.4	not applicable, present at admission	not applicable, present at admission	No
93	Nitric Oxide group	1.74521	2.39	Female	10	Primary 6 or lower	Primary 7	0	13	81	1.44	3	Yes	No	Yes	Yes	3	Yes	No	Yes	Yes	No	No	<2 sec	No	Yes	Yes	2	4	38.6	110	60	74	187	Yes	No	3	28	123	6.3	2.1	9600	23				not applicable, present at admission	not applicable, present at admission	No
96	Nitric Oxide group	2.72877	3.43	Male					13	79	-0.49	7	Yes	Yes	Yes	Yes	2	Yes	Yes	Yes	Yes	No	No	<2 sec	Yes	No	No	3	4	39.5	120	80	64	179	Yes	Yes	5.4	6.1	29	5.1		76000	30				no	yes	No
97	Nitric Oxide group	3.07397	3.84	Female	10	Primary 7	Secondary or Higher	0	14	96	-0.01	2	Yes	No	Yes	Yes	4	Yes	No	No	No	No	No	<2 sec	No	No	Yes	1	3	40.3	100	60	48	179	No	Yes	3.4	4.9	80	5.6		163360	45				no	not applicable, present at admission	No
98	Nitric Oxide group	1.47671	1.99	Male	9	Primary 7	Primary 7	0	8	65	-2.76	7	Yes	Yes	Yes	Yes	3	Yes	No	Yes	No	Yes	No	<2 sec	No	No	Yes	2	4	37.7	90	40	62	175	No	Yes	2.8	29.5	360	13	4.4	120	18	-12	13	2	no	not applicable, present at admission	No
99	Nitric Oxide group	1.56438	2.1	Male	9	Secondary or Higher	Primary 6 or lower	0	11	71	-0.08	5	Yes	Yes	Yes	Yes	0	Yes	Yes	Yes	Yes	Yes	Yes	2-3 sec	Yes	No	Yes	3	6	37.5	100	60	46	143	Yes	Yes		26	13	9.6	2	8640		-2	22.6	1.8	no	not applicable, present at admission	No
100	Placebo group	2.51507	3.04	Male	6	Primary 6 or lower	Primary 6 or lower	0	11	85	-1.64	5	Yes	Yes	No	No	3	No	No	No	Yes	No	No	<2 sec	No	No	Yes	0	1	37	120	70	30	154	No	Yes		10.2	132	5.9	1.6	7920	22	3	25.5	3.8	no	not applicable, present at admission	No
101	Placebo group	1.01644	1.52	Male	6	Not known	Primary 6 or lower	0	9	66	-0.68	4	Yes	Yes	Yes	Yes	1	Yes	Yes	No	Yes	No	No	<2 sec	Yes	No	Yes	2	4	37.6	126	80	52	182	No	No	3.7	15.8	45	2.5	2.4	23600	18	-14	13.1	1.9	no	not applicable, present at admission	No
103	Placebo group	4.23836	4.77	Female	7	Primary 6 or lower	Secondary or Higher	0	15	101	-0.89	2	Yes	No	No	No	4	No	No	No	Yes	No	No	<2 sec	No	No	No	0	1	38.8	150	80	58	157	No	Yes		7.8	264	6.9	1.6	59200	22	-8	16.8	2.5	no	no	No
105	Nitric Oxide group	1.3726	1.91	Male	8	Primary 6 or lower	Secondary or Higher	0	10	75	-0.54	7	Yes	Yes	Yes	Yes	3	Yes	No	Yes	No		No	<2 sec	No	No	Yes	2	4	37.6	106	50	44	177	Yes	Yes	1.6	17.3	377	12.2	3	0	58	-9	15.1	3	no	not applicable, present at admission	No
106	Placebo group	2.19178	2.7	Male	6	Secondary or Higher	Secondary or Higher	0	12	77	-0.42	4	Yes	Yes	Yes	Yes	2	Yes	Yes	No	Yes	No	No	<2 sec	Yes	No	Yes	2	4	36.4	110	55	44	148	No	No	3	20.3	29	9.8	3.5	56160	18			3.5	no	not applicable, present at admission	No
108	Nitric Oxide group	1.18082	1.69	Male	9	Primary 7	Primary 6 or lower	0	8	69	-2.14	4	Yes	No	Yes	No	2	Yes	Yes	No	Yes	No	No	<2 sec	Yes	No	Yes	2	3	38.4	125	80	78	158	Yes	No	6.1	23.3	29	5.8	4.4	7600	23	-3	19.7		no	not applicable, present at admission	No
110	Nitric Oxide group	1.37808	1.89	Female	9	Secondary or Higher	Secondary or Higher	0	11	74	0.83	1	Yes	Yes	Yes	Yes	2	Yes	Yes	No	Yes	No	No	<2 sec	Yes	Yes	Yes	2	5	39.1	110	60	56	118	Yes	No	4.4	4.2	59	6.3	4	35440	32	-3	21.5	4.7	not applicable, present at admission	not applicable, present at admission	No
111	Placebo group	2.61918	3.12	Male	12	Secondary or Higher	Secondary or Higher	0	12	83	-1.03	7	Yes	No	Yes	Yes	3	Yes	No	No	No	Yes	No	<2 sec	No	No	No	1	3	37	130	60	52	144	Yes	Yes	8.2	11.1	47	3.9	2.3	2840	18	-15	10.7	2.9	not applicable, present at admission	no	No
112	Nitric Oxide group	1.84658	2.34	Female	8	Primary 6 or lower	Primary 7	0	11	74	-0.07	1	Yes	No	Yes	Yes	2	No	Yes	No	Yes	No	No	<2 sec	No	No	Yes	2	3	38.1	120	70	46	146	Yes	No	6.7	5.7	72	5.5	3.4	4400	29	-8	16.3	1.7	no	not applicable, present at admission	Yes
115	Nitric Oxide group	1.15342	1.66	Male	7	Secondary or Higher	Secondary or Higher	0	9	71	-1.01	3	Yes	Yes	Yes	Yes	3	Yes	No	No	Yes	No	No	<2 sec	No	Yes	Yes	1	3	37.1	120	60	30	175	Yes	Yes		19.8	37	5.6	6.8	96640	23	-4	20.2	2.3	not applicable, present at admission	not applicable, present at admission	No
116	Placebo group	2.56164	3.07	Male	9	Primary 7	Secondary or Higher	0	10	76	-2.51	7	Yes	Yes	Yes	No	3	Yes	No	Yes	No	No	No	<2 sec	No	No	No	2	3	37.6	120	70	44	157	Yes	Yes		9.7	237	6.2	1.6	28000	42	-19	9	1.8	no	no	Yes
117	Placebo group	2.08493	2.59	Female	7	Primary 6 or lower	Primary 6 or lower	0	10	80	-1.29	1	Yes	Yes	Yes	Yes	1	Yes	Yes	No	Yes	No	No	<2 sec	No	No	No	2	4	38.9	120	55	68	195	Yes	No		8.6	98	5	1.9	32000	18	-2	22.5	1.2	no	no	No
118	Placebo group	3.80548	4.31	Female					14	103	-0.82	3	Yes	Yes	Yes	No	2	No	Yes	No	No	No	No	<2 sec	No	No	No	2	2	38.6	110	50	30	151	No	Yes		4.8	35	5.7	2.8	62800	28	-4	20.2	2.3	no	no	No
119	Placebo group	1.99452	2.62	Male	9	Primary 6 or lower	Secondary or Higher	0	12	82	-0.1	2	Yes	Yes	Yes	Yes	3	Yes	No	Yes	Yes	No	No	<2 sec	No	No	Yes	2	4	38.2	130	70	42	188	Yes	Yes	6.8			7.4	3.7	315840	125	-4	19.6		no	not applicable, present at admission	No
120	Nitric Oxide group	2.38082	2.88	Male	10	Primary 7	Secondary or Higher	0	10	87	-2.28	3	Yes	No	Yes	Yes	2	Yes	Yes	Yes	Yes	No	No	<2 sec	Yes	No	Yes	3	4	38	100	50	48	131	Yes	No	8.2			4.6	3.3	800	21	-6	18.8	1.7	no	not applicable, present at admission	No
122	Placebo group	0.99726	1.5	Male	11	Primary 6 or lower	Secondary or Higher	0	9	73	-0.63	3	Yes	Yes	Yes	Yes	2	Yes	Yes	Yes	Yes	No	No	<2 sec	Yes	No	No	3	4	39	110	65	72	140	Yes	Yes	7.8	13.9	139	5.4	4.9	400	21	-7	18.5	3.7	no	not applicable, present at admission	No
123	Nitric Oxide group	2.22466	2.75	Male	11	Secondary or Higher	Secondary or Higher	0	11	77	-1.23	2	Yes	Yes	Yes	No	3	Yes	No	Yes	Yes	No	No	<2 sec	No	No	No	2	4	38.5	100	50	42	189	Yes	Yes	6.3	13.6	83	5.8	1.5	200048	18			7	no	no	No
124	Nitric Oxide group	2.3726	2.89	Female	8	Primary 6 or lower	Primary 7	0	11	83	-0.97	7	Yes	Yes	Yes	Yes	3	Yes	No	Yes	No	No	Yes	2-3 sec	No	No	Yes	2	6	38.6	80	40	50	189	Yes	Yes	4.9	17.3	36	30.7	13.8	27000	77	-13	14.3	1.8	no	not applicable, present at admission	Yes
125	Nitric Oxide group	1.15342	1.68	Male	11	Secondary or Higher	Secondary or Higher	0	10	73	-0.05	3	Yes	No	No	Yes	0	Yes	Yes	No	No	No	No	<2 sec	Yes	No	No	1	2	37.8	100	45	32	147	No	Yes	10			5.9	3.2	62480	48	-16	13.4	2.9	no	no	No
126	Placebo group	3.63288	4.15	Male	9	Secondary or Higher	Secondary or Higher	0	18		1.13	4	Yes	No	No	Yes	0	Yes	Yes	No	Yes	No	No	<2 sec	Yes	No	Yes	1	5	38.7	190	100	48	141	No	Yes	6.3	7.6	22	3.1	9.4	125680	48	-12	13		no	not applicable, present at admission	Yes
127	Nitric Oxide group	2.38356	2.92	Female	5	Primary 7	Secondary or Higher	0	9	77	-2.7	6	Yes	No	No	Yes	3	Yes	No	No	Yes	No	No	<2 sec	No	No	No	0	1	38	100	60	32	128	Yes	Yes	7.1	30.1	210	5.1	1.4	0	27	-3	20.8	2.1	no	no	No
128	Placebo group	1.80822	2.3	Female	11	Primary 7	Primary 7	0	10	83	-0.78	3	Yes	Yes	Yes	Yes	4	Yes	No	Yes	Yes	No	No	<2 sec	No	No	Yes	2	5	37.6	100	55	38	177	Yes	Yes	4.9	8.1	55	5.1	9.4	126560	28	-10	15.2	11.9	no	not applicable, present at admission	No
131	Placebo group	3.53425	4.01	Female	9	Primary 6 or lower	Secondary or Higher	0	12	88	-1.75	2	Yes	No	Yes	No	3	Yes	No	Yes	Yes	Yes	No	<2 sec	No	No	Yes	2	5	36.8	130	50	46	144	No	No	4	22.8	447	9.1	4	560	31	-13	11.5	2.4	no	not applicable, present at admission	No
133	Placebo group	1.36986	1.83	Female	9	Primary 6 or lower	Not known	0	7	65	-2.95	3	Yes	Yes	Yes	Yes	3	Yes	No	No	Yes	No	No	<2 sec	No	No	No	1	5	37.9	100	50	30	179	No	Yes	5.4	10.2	115	7.7	5.4	106680	35	-4	20.1	1.7	no	no	No
134	Nitric Oxide group	2.96986	3.43	Female	9	Primary 6 or lower	Secondary or Higher	0	14	86	0.12	2	Yes	Yes	Yes	Yes	2	Yes	Yes	Yes	Yes	Yes	No	<2 sec	Yes	Yes	Yes	3	8	37.1	120	60	53	183	No	No	6.5	19.2	108	10.6	15.8	2280	98	-18	7.9	6.3	not applicable, present at admission	not applicable, present at admission	Yes
135	Nitric Oxide group	2.1863	2.68	Male	8	Primary 7	Secondary or Higher	0	11	81	-1.17	3	Yes	Yes	Yes	Yes	1	No	Yes	Yes	Yes	No	No	<2 sec	Yes	No	No	3	6	38.1	120	55	40	162	No	Yes	5.5	4.6	40	6.1	3.1	8160	61	-3	19.9	1.8	no	yes	No
136	Placebo group		1.49	Male	7	Secondary or Higher	Primary 7	0	8.8	73	-0.9	2	Yes	Yes	Yes	Yes	3	Yes	No	Yes	No	No	No	2-3 sec	No	No	Yes	2	5	38.1	140	50	70	205	Yes	Yes	4	23.2	466	13.3	10.2	2320	68	-18	7.4	5.8	not applicable, present at admission	not applicable, present at admission	No
138	Nitric Oxide group	3.43014	3.89	Female	11	Primary 6 or lower	Primary 6 or lower	0	18.5	106	1.61	4	Yes	No	No	No	2	Yes	Yes	No	Yes	No	No	<2 sec	Yes	No	Yes	1	2	38	120	50	52	158	Yes	Yes	5	10	102	6.1	2.5	5680	45	-6	19	1.1	no	not applicable, present at admission	No
139	Placebo group		1.91	Female	8	Primary 6 or lower	Primary 7	0	10	79	-0.09	4	Yes	Yes	Yes	Yes	2	Yes	Yes	No	No	No	No	<2 sec	Yes	No	No	2	4	37.7	100	70	52	174	No	Yes	5.4	13	66	8.6	6	110000	31	-1	22.3	2.4	yes	yes	No
141	Nitric Oxide group	0.99726	1.45	Male	9	Primary 6 or lower	Secondary or Higher	0	9	65	-0.63	4	Yes	Yes	Yes	Yes	2	Yes	Yes	No	Yes	No	No	<2 sec	No	No	No	2	4	38.7	90	50	46	188	Yes	Yes	7	25.4	82	6.7	1.8	1680	147	-14	12.3	2.3	no	no	No
142	Nitric Oxide group	3.53151	3.98	Female	8	Primary 6 or lower	Primary 6 or lower	1	15	92	-0.02	3	Yes	No	Yes	No	1	No	Yes	No	Yes	No	No	<2 sec	Yes	No	No	2	3	36.4	120	80	44	134	Yes	Yes	8.4	5.9	153	4.5	1.1	80	32	-10	16.9	2.8	no	no	Yes
143	Nitric Oxide group	1.64658	2.1	Female	5	Primary 6 or lower	Primary 6 or lower	0	10	85	-0.47	5	Yes	Yes	No	Yes	3	No	No	No	No	No	No	<2 sec	No	Yes	Yes	0	0	37.6	90	50	26	180			5	10.7	59	6.7	4.3	129400	38	-1	22.4	1.7	not applicable, present at admission	not applicable, present at admission	Yes
144	Nitric Oxide group	1.00274	1.46	Female	9	Primary 6 or lower	Primary 7	0	8	68	-0.93	3	Yes	Yes	Yes	Yes	1	Yes	Yes	No	Yes	No	No	<2 sec	No	Yes	Yes	2	6	38.1	90	40	78	205	Yes	No	7.4	11.8	122	4.6	3.2	18480	37	-12	14.8	2.6	not applicable, present at admission	not applicable, present at admission	No
145	Placebo group	3.66575	4.14	Female	13	Primary 7	Primary 7	0	10	78	-3.35	3	Yes	Yes	Yes	Yes	1	Yes	Yes	Yes	Yes	No	No	<2 sec	Yes	No	No	3	5	37.5	100	60	26	136	Yes	Yes	11.2	20.4	171	6.3	1.1	42800	38			2.4	no	no	No
146	Placebo group	3.2	3.68	Male	12	Primary 6 or lower	Primary 7	1	12	79	-1.69	3	Yes	Yes	Yes	Yes	3	Yes	No	Yes	Yes	Yes	Yes	2-3 sec	No	Yes	Yes	2	7	37.3	120	60	56	164	Yes	Yes	4	18.7	186	8.9	5.9	3320	35			2.9	not applicable, present at admission	not applicable, present at admission	No
148	Nitric Oxide group	2.2411	2.7	Male	6	Secondary or Higher	Primary 7	0	10	74	-2.08	4	Yes	Yes	No	No	3	No	No	No	Yes	No	No	<2 sec	No	No	No	0	2	40.1	100	50	34	165	No	Yes		12.8	16	8.5	2.7	22480	27			5.9	no	no	No
149	Placebo group	3.24384	3.73	Male					11	91	-2.46	7	Yes	Yes	Yes	No	5	No	No	Yes	Yes	No	No	<2 sec	No	Yes	Yes	2	3	39.5	110	50	57	173	No	No	5.6	5.8	71	8.8	4.4	290560	41	-4	20.8	2.1	not applicable, present at admission	not applicable, present at admission	No
150	Nitric Oxide group	2.06849	2.57	Male	8	Primary 6 or lower	Secondary or Higher	0	14	87	1.12		No	No	Yes	Yes	2	Yes	Yes	No	No	No	No	<2 sec	No	No	No	2	2	35	90	50	26	102	No	No		4.9	175	6.7	2.2	13440	27	-12	14.8	3.5	no	no	No
151	Placebo group	1.83562	2.33	Male	10	Secondary or Higher	Secondary or Higher	0	11	80	-0.59	3	Yes	Yes	Yes	Yes	2	Yes	Yes	No	Yes	No	No	<2 sec	Yes	No	Yes	2	5	38.3	115	60	42	170	Yes	Yes	3.4	18.7	44	8.7	2	104480	35	-5	19.2	1.8	yes	not applicable, present at admission	Yes
152	Nitric Oxide group	2.96986	3.48	Male	14	Secondary or Higher	Secondary or Higher	0	12	92	-1.45	3	Yes	No	Yes	Yes	4	Yes	No	No	Yes	No	No	<2 sec	No	No	No	1	2	39	100	60	59	164	No	No		6.9	76	6.9	2.6	130000	37	-5	19.4	2	no	no	No
153	Nitric Oxide group	3.15616	3.68	Male	8	Primary 7	Primary 6 or lower	0	10	78	-3.16	4	Yes	Yes	Yes	No	1	No	Yes	No	Yes	No	Yes	<2 sec	Yes	No	No	2	5	40.3	100	80	60	183	No	Yes	10	23.3	433	12.1	2.9	0	162	-6	17.3	1.9	no	yes	Yes
155	Placebo group	1.4137	1.91	Male	5	Secondary or Higher	Primary 6 or lower	0	11	71	0.23	3	Yes	Yes	Yes	Yes	0	Yes	Yes	Yes	Yes	No	No	<2 sec	Yes	No	Yes	3	6	39.4	100	60	62	206	No	No	8.6	14.7	15	8.2	8.1	149920	56	-11	14.5	3.7	no	not applicable, present at admission	Yes
158	Placebo group	3.03288	3.56	Female	13	Secondary or Higher	Secondary or Higher	0	12	86	-1.17	7	Yes	Yes	Yes	Yes	1	Yes	Yes	No	Yes	No	No	<2 sec	Yes	No	Yes	2	5	38.4	125	60	57	162	No	Yes	3	10.5	95	6.4	5.4	2300	22	-15	10.2	4.3	no	not applicable, present at admission	No
160	Nitric Oxide group	1.27671	1.82	Male	9	Primary 6 or lower	Secondary or Higher	0	11	72	0.53	3	Yes	Yes	Yes	Yes	3	Yes	No	Yes	Yes	Yes	No	<2 sec	No	No	Yes	2	5	37.6	90	50	60	172	No	Yes	4.2	12.1	116	6.4	1.6	1336	24	-1	22.7	7.3	no	not applicable, present at admission	No
161	Placebo group	3.51233	4.06	Female	11	Secondary or Higher	Secondary or Higher	1	12		-1.73	2	Yes	No	No	No	3	Yes	No	No	Yes	No	No	<2 sec	No	No	No	0	1	36.8	90	50	34	190	Yes	No	12	8.8	366	7.4	2.1	25280	29	-3	22.9	10.6	no	no	No
162	Nitric Oxide group	3.09863	3.66	Female	13	Secondary or Higher	Secondary or Higher	0	14	98	-0.04	3	Yes	Yes	No	Yes	3	No	No	No	Yes	No	No	<2 sec	No	No	Yes	0	1	36.4	110	60	33	155	No	Yes	5.6	9.7	113	6.6	2.1	0	29	-3	22	1.2	no	not applicable, present at admission	No
164	Placebo group	1.1589	1.76	Male	8	Primary 6 or lower	Primary 7	0	11	69	0.8	3	Yes	Yes	Yes	Yes	2	Yes	Yes	Yes	Yes	No	No	<2 sec	Yes	Yes	Yes	3	6	37.1	90	40	57	176	No	No	5	62.1	489	8.7	9.4	4040	18	-12	12.9	0.7	not applicable, present at admission	not applicable, present at admission	No
165	Placebo group	2.40548	2.99	Male	10	Primary 6 or lower	Secondary or Higher	0	11	95	-1.02	2	No	Yes	Yes	Yes	2	Yes	Yes	Yes	No	No	No	<2 sec	No	No	Yes	3	4	37.2	95	60	32	139	No	No	5.6	10.1	37	6.1	6.5	40320	19			4.7	no	not applicable, present at admission	No
166	Nitric Oxide group	2.49863	3.07	Male	10	Primary 6 or lower	Primary 7	0	15	95	1.02	7	Yes	Yes	Yes	Yes	2	No	Yes	Yes	Yes	Yes	No	<2 sec	No	No	No	3	6	38.4	30	90	40	161	Yes	No	8.6	13.2	38	11.1	4.1	2428	34	-4	20.2	2.4	no	yes	No
167	Placebo group	2.07123	2.64	Male	10	Secondary or Higher	Secondary or Higher	0	10	83	-1.82	3	Yes	Yes	Yes	Yes	3	Yes	No	Yes	Yes	No	No	<2 sec	No	No	Yes	2	5	39.5	110	50	25	200	Yes	Yes	4.2	6.8	60	10.3	6.7	58800	23	-4	19.9	3.7	no	not applicable, present at admission	No
168	Placebo group	1.49863	2.07	Female	9	Secondary or Higher	Secondary or Higher	0	9	75	-1.05	3	Yes	Yes	Yes	Yes	3	Yes	No	Yes	Yes	No	No	<2 sec	No	No	No	2	4	39	110	50	42	174	Yes	Yes	6.8	24.4	122	7.1	3.8	56000	34	-4	20.6		no	no	No
171	Nitric Oxide group	2.63014	3.18	Male	11	Secondary or Higher	Secondary or Higher	0	10	81	-2.6	2	Yes	No	Yes	Yes	1	Yes	Yes	No	Yes	No	No	<2 sec	Yes	No	No	2	3	35.1	100	50	25	202	No	Yes	7.6	11	271	5.4	1	2200	34	-2	22.8	3.3	no	no	No
173	Nitric Oxide group	2.63836	3.26	Male	8	Primary 7	Secondary or Higher	0	12	88	-1.05	3	Yes	Yes	Yes	Yes	3	Yes	No	Yes	Yes	No	No	<2 sec	No	No	Yes	2	3	38.8	100	60	46	170	No	Yes	5.6	11.3	46	4.7	3.4	29080	26	-9	15	1.6	no	no	No
178	Nitric Oxide group	1	1.59	Male	6	Primary 7	Primary 7	0	7	71	-2.05	3	Yes	Yes	Yes	Yes	2	Yes	Yes	Yes	Yes	Yes	No	<2 sec	Yes	Yes	Yes	3	7	38.6	100	50	100	210	No	Yes	1	10.5	91	9.3	4	135440	38			2.3	not applicable, present at admission	not applicable, present at admission	No
179	Placebo group	2.62466	3.21	Female	10	Primary 6 or lower	Primary 7	0	14	80	0.58	3	Yes	Yes	Yes	Yes	1	Yes	Yes	Yes	No	No	Yes	2-3 sec	Yes	No	Yes	3	6	37.9	100	40	56	173	Yes	Yes	4	12.5	124	15.5	7.9	15360	18	-10	14.3	3.3	no	not applicable, present at admission	No
180	Placebo group	1.52877	2.12	Male	9	Primary 6 or lower	Secondary or Higher	0	8	79	-2.86	3	Yes	No	Yes	Yes	2	Yes	Yes	Yes	Yes	Yes	Yes	<2 sec	Yes	Yes	Yes	3	9	37.3	90	45	62	210	No	Yes	5	16.9	111	3.2	14.47	154000	36	-22	5.6	3	not applicable, present at admission	not applicable, present at admission	Yes
[truncated: 41 more columns]
